# Supplementary material for: Bacterial Pathogens and Antibiotic Resistance in Bloodstream Infections in Tunisia: A 13-Year Trend Analysis
Source: Trop Med Infect Dis. 2025 Jun 12;10(6):164. doi: 10.3390/tropicalmed10060164 (PMC12197613; doi:10.3390/tropicalmed10060164)
Supplement: Supplementary file 1 [file tropicalmed-10-00164-s001.zip]

Archive with 1 entries (1 files):
- tropicalmed-3612854-supplementary.pdf
